# Supplementary material for: Minimal residual disease profiling predicts pathological complete response in esophageal squamous cell carcinoma
Source: Mol Cancer. 2024 May 10;23:96. doi: 10.1186/s12943-024-02006-x (PMC11084057; doi:10.1186/s12943-024-02006-x)
Supplement: Supplementary file 2 — Supplementary Material 2 [file 12943_2024_2006_MOESM2_ESM.xlsx]

## Sheet: Supplementary Table S1
Supplementary Table S1. Clinicopathological characteristics of the neoadjuvant treatment cohort.
		No. of Patients	Percentage (%)
Total		38	100
Age, years
	Range	47-74
	Mean	62
Gender
	Male	32	84
	Female	6	16
Tumor stage (prior treatment)
	II	10	26
	III	27	71
	IVA	1	3
Tumor stage (after surgery)
	I	20	53
	II	5	13
	IIIA	5	13
	IIIB	7	18
	IVA	1	3
pT stage (after surgery)
	Tis	6	16
	0	8	21
	1a	4	11
	1b	3	8
	2	5	13
	3	12	32
pN stage (after surgery)
	0	25	66
	1	9	24
	2	3	8
	3	1	3
pM stage (after surgery)
	0	38	100
Pathological response
	pCR	11	29
	MPR	14	37
	NoMPR	13	34
Reccurence status
	Progress before surgery	2	5
	Norelapse	33	87
	Brain metastases	1	3
	Lymphatic metastasis	1	3
	Local progression	1	3

## Sheet: Supplementary Table S2
Supplementary Table S2. Summary of WES and tracing mutation information.
Patient ID	Total number of somatic variants	Fraction of Sequenced Bases Mapped to Target Regions	Average Number of Distinct High Quality Sequences at Each Base	Tracing mutation number in plasma	Cohort	Pathologic response	Prognosis
GS07	114	0.7	160.07	40	Neoadjuvant treatment cohort	MPR	Progression-free
GS10	241	0.748	211.81	40	Neoadjuvant treatment cohort	MPR	Progression-free
GS01	62	0.73	252.93	38	Neoadjuvant treatment cohort	pCR	Progression-free
GS02	90	0.7282	224.59	38	Neoadjuvant treatment cohort	pCR	Progression-free
GS03	40	0.7158	241.02	27	Neoadjuvant treatment cohort	NoMPR	Progression-free
GS04	34	0.7193	238.83	25	Neoadjuvant treatment cohort	NoMPR	Progression-free
GS09	51	0.6882	254.85	38	Neoadjuvant treatment cohort	pCR	Progression-free
GS11	68	0.7109	236.67	39	Neoadjuvant treatment cohort	NoMPR	Progression-free
GS12	174	0.7391	239.1	40	Neoadjuvant treatment cohort	MPR	Progression-free
GS13	44	0.7419	255.63	38	Neoadjuvant treatment cohort	MPR	Progression-free
GS14	70	0.712	239.15	40	Neoadjuvant treatment cohort	MPR	Progression-free
GS15	110	0.7194	262.08	34	Neoadjuvant treatment cohort	NoMPR	Progression-free
GS16	70	0.707	279.08	40	Neoadjuvant treatment cohort	MPR	Progression-free
GS17	104	0.7342	214.44	40	Neoadjuvant treatment cohort	NoMPR	Progression-free
GS18	105	0.7101	264.56	31	Neoadjuvant treatment cohort	MPR	Progression-free
GS19	47	0.7203	234.11	28	Neoadjuvant treatment cohort	MPR	Progression-free
GS25	71	0.7589	221.5	37	Neoadjuvant treatment cohort	NoMPR	Progression before surgery
GS26	60	0.7133	255.26	25	Neoadjuvant treatment cohort	pCR	Brain metastases
GS22	39	0.5622	130.21	26	Neoadjuvant treatment cohort	pCR	Progression-free
GS28	86	0.5417	123.98	38	Neoadjuvant treatment cohort	MPR	Progression-free
GS29	26	0.1196	28.62	17	Neoadjuvant treatment cohort	NoMPR	Progression-free
GS30	94	0.7111	155.06	34	Neoadjuvant treatment cohort	pCR	Progression-free
GS31	98	0.7376	185.8	31	Neoadjuvant treatment cohort	pCR	Progression-free
GS32	63	0.7103	174.12	36	Neoadjuvant treatment cohort	pCR	Progression-free
GS34	81	0.5568	157.46	40	Neoadjuvant treatment cohort	MPR	Progression-free
GS36	88	0.7196	185.22	40	Neoadjuvant treatment cohort	MPR	Progression-free
GS37	160	0.7328	220.18	40	Neoadjuvant treatment cohort	NoMPR	Progression-free
GS38	93	0.6225	156.09	40	Neoadjuvant treatment cohort	NoMPR	Progression-free
GS40	128	0.752	203.72	39	Neoadjuvant treatment cohort	NoMPR	Local progression
GS41	182	0.7076	176.8	40	Neoadjuvant treatment cohort	pCR	Progression-free
GS42	142	0.6815	176.32	40	Neoadjuvant treatment cohort	MPR	Progression-free
GS44	63	0.148	42.89	36	Neoadjuvant treatment cohort	pCR	Progression-free
GS45	292	0.69	211.96	40	Neoadjuvant treatment cohort	NoMPR	Progression-free
GS06	10	0.6763	253.66	10	Neoadjuvant treatment cohort	MPR	Progression-free
GS05	127	0.54	91.65	40	Neoadjuvant treatment cohort	MPR	Progression-free
GS35	78	0.56	135.45	40	Neoadjuvant treatment cohort	NoMPR	Lymphatic metastases
GS21	40	0.68	178.06	33	Neoadjuvant treatment cohort	NoMPR	Progression before surgery
GS08	75	0.7554	167.83	40	Neoadjuvant treatment cohort	pCR	Progression-free
FL382	42	0.6803	162.13	19	Definitive radiotherapy cohort	#N/A	Progression-free
FL571	302	0.7053	129.34	40	Definitive radiotherapy cohort	#N/A	Progression-free
FL418	69	0.613	172.35	40	Definitive radiotherapy cohort	#N/A	Progression
FL530	83	0.6058	146.54	40	Definitive radiotherapy cohort	#N/A	Progression-free
FL537	49	0.6691	170.74	40	Definitive radiotherapy cohort	#N/A	Progression-free
FL580	160	0.6433	154.10	40	Definitive radiotherapy cohort	#N/A	Progression-free
FL634	502	0.6169	183.17	40	Definitive radiotherapy cohort	#N/A	Progression-free
FL645	36	0.5656	54.42	20	Definitive radiotherapy cohort	#N/A	Progression
FL660	50	0.3541	112.27	40	Definitive radiotherapy cohort	#N/A	Progression-free
FL678	96	0.6747	142.73	40	Definitive radiotherapy cohort	#N/A	Progression-free
FL697	32	0.7156	145.47	31	Definitive radiotherapy cohort	#N/A	Progression-free
FL727	45	0.596	113.30	40	Definitive radiotherapy cohort	#N/A	Progression-free
FL747	107	0.6769	189.48	40	Definitive radiotherapy cohort	#N/A	Progression
FL759	78	0.5829	154.98	40	Definitive radiotherapy cohort	#N/A	Progression-free
FL766	85	0.6984	179.19	40	Definitive radiotherapy cohort	#N/A	Progression-free
FL770	178	0.3948	150.01	20	Definitive radiotherapy cohort	#N/A	Progression
FL777	129	0.7074	230.54	40	Definitive radiotherapy cohort	#N/A	Progression-free
FL778	144	0.6079	161.66	20	Definitive radiotherapy cohort	#N/A	Progression
FL780	120	0.6943	188.80	20	Definitive radiotherapy cohort	#N/A	Progression
FL788	60	0.3996	133.32	40	Definitive radiotherapy cohort	#N/A	Progression
FL494	50	0.2451	81.21	40	Definitive radiotherapy cohort	#N/A	Progression-free
FL510	30	0.5855	175.21	28	Definitive radiotherapy cohort	#N/A	Progression
FL779	66	0.565	162.94	40	Definitive radiotherapy cohort	#N/A	Progression-free
FL526	14	0.4034	118.10	13	Definitive radiotherapy cohort	#N/A	Progression
FL519	129	0.6054	180.63	40	Definitive radiotherapy cohort	#N/A	Progression-free
FL422	76	0.6019	156.59	40	Definitive radiotherapy cohort	#N/A	Progression-free
FL656	103	0.5847	165.03	40	Definitive radiotherapy cohort	#N/A	Progression-free
FL404	56	0.5749	146.22	20	Definitive radiotherapy cohort	#N/A	Progression
FL574	96	0.5888	164.23	20	Definitive radiotherapy cohort	#N/A	Progression
FL414	30	0.6152	157.90	20	Definitive radiotherapy cohort	#N/A	Progression
FL517	106	0.6527	167.75	40	Definitive radiotherapy cohort	#N/A	Progression-free
FL636	65	0.5461	157.39	40	Definitive radiotherapy cohort	#N/A	Progression-free
FL449	86	0.6156	173.75	40	Definitive radiotherapy cohort	#N/A	Progression
FL424	47	0.4906	115.16	20	Definitive radiotherapy cohort	#N/A	Progression
FL589	32	0.7035	113.80	27	Definitive radiotherapy cohort	#N/A	Progression
FL661	61	0.6548	172.64	20	Definitive radiotherapy cohort	#N/A	Progression
FL413	49	0.6208	125.31	20	Definitive radiotherapy cohort	#N/A	Progression
FL771	37	0.2985	84.26	34	Definitive radiotherapy cohort	#N/A	Progression-free
FL748	135	0.4848	141.86	40	Definitive radiotherapy cohort	#N/A	Progression-free
FL371	58	0.463	117.14	20	Definitive radiotherapy cohort	#N/A	Progression
FL599	10	0.5724	93.18	8	Definitive radiotherapy cohort	#N/A	Progression
FL576	97	0.4961	127.72	40	Definitive radiotherapy cohort	#N/A	Progression-free
FL675	7	0.3716	99.67	7	Definitive radiotherapy cohort	#N/A	Progression-free
FL728	38	0.543	116.03	37	Definitive radiotherapy cohort	#N/A	Progression
FL744	184	0.6867	173.75	20	Definitive radiotherapy cohort	#N/A	Progression
FL740	71	0.5808	148.80	40	Definitive radiotherapy cohort	#N/A	Progression-free
FL606	58	0.3557	87.26	40	Definitive radiotherapy cohort	#N/A	Progression
FL552	51	0.5648	139.56	40	Definitive radiotherapy cohort	#N/A	Progression-free
FL522	116	0.5993	102.98	20	Definitive radiotherapy cohort	#N/A	Progression
FL663	112	0.6375	142.61	40	Definitive radiotherapy cohort	#N/A	Progression-free
FL698	5	0.3687	83.68	4	Definitive radiotherapy cohort	#N/A	Progression-free

## Sheet: Supplementary Table S3
Supplementary Table S3. Summary of ctDNA fractions.
Patient ID	Sample ID	ctDNA fraction	Time point	Cohort
GS01	GS01PD1S	0.00729	T0	Neoadjuvant treatment cohort
GS01	GS01PD5S	0	Tb	Neoadjuvant treatment cohort
GS01	GS01PD8S	0	Tp	Neoadjuvant treatment cohort
GS02	GS02PD1S	0.0114395	T0	Neoadjuvant treatment cohort
GS02	GS02PD5S	0	Tb	Neoadjuvant treatment cohort
GS02	GS02PD8S	0	Tp	Neoadjuvant treatment cohort
GS03	GS03PD1S	0.00483912	T0	Neoadjuvant treatment cohort
GS03	GS03PD5S	0.00011726	Tb	Neoadjuvant treatment cohort
GS03	GS03PD8S	0	Tp	Neoadjuvant treatment cohort
GS04	GS04PD1S	0	T0	Neoadjuvant treatment cohort
GS04	GS04PD5S	0.000171	Tb	Neoadjuvant treatment cohort
GS04	GS04PD8S	0.0001292	Tp	Neoadjuvant treatment cohort
GS05	GS05PD1S	0.000903	T0	Neoadjuvant treatment cohort
GS05	GS05PD5S	4.725e-05	Tb	Neoadjuvant treatment cohort
GS05	GS05PD8S	0	Tp	Neoadjuvant treatment cohort
GS06	GS06PD1S	0	T0	Neoadjuvant treatment cohort
GS06	GS06PD5S	9.858e-05	Tb	Neoadjuvant treatment cohort
GS06	GS06PD8S	0	Tp	Neoadjuvant treatment cohort
GS07	GS07PD1S	0.00889504	T0	Neoadjuvant treatment cohort
GS07	GS07PD5S	4.312e-05	Tb	Neoadjuvant treatment cohort
GS07	GS07PD8S	0	Tp	Neoadjuvant treatment cohort
GS08	GS08PD1S	0.00038493	T0	Neoadjuvant treatment cohort
GS08	GS08PD5S	0	Tb	Neoadjuvant treatment cohort
GS09	GS09PD1S	0.00594643	T0	Neoadjuvant treatment cohort
GS09	GS09PD5S	0	Tb	Neoadjuvant treatment cohort
GS09	GS09PD8S	0	Tp	Neoadjuvant treatment cohort
GS10	GS10PD1S	0.00226304	T0	Neoadjuvant treatment cohort
GS10	GS10PD5S	0.000312	Tb	Neoadjuvant treatment cohort
GS10	GS10PD8S	0	Tp	Neoadjuvant treatment cohort
GS11	GS11PD1S	0.00070847	T0	Neoadjuvant treatment cohort
GS11	GS11PD5S	0.00023732	Tb	Neoadjuvant treatment cohort
GS11	GS11PD7S	0	Tp	Neoadjuvant treatment cohort
GS12	GS12PD1S	0.013734	T0	Neoadjuvant treatment cohort
GS12	GS12PD5S	5.23e-05	Tb	Neoadjuvant treatment cohort
GS12	GS12PD8S	0	Tp	Neoadjuvant treatment cohort
GS13	GS13PD1S	0	T0	Neoadjuvant treatment cohort
GS13	GS13PD5S	9.84e-05	Tb	Neoadjuvant treatment cohort
GS13	GS13PD8S	3.075e-05	Tp	Neoadjuvant treatment cohort
GS14	GS14PD1S	0.0512037	T0	Neoadjuvant treatment cohort
GS14	GS14PD5S	0.00054472	Tb	Neoadjuvant treatment cohort
GS14	GS14PD8S	0	Tp	Neoadjuvant treatment cohort
GS15	GS15PD1S	0.00376159	T0	Neoadjuvant treatment cohort
GS15	GS15PD5S	0.00023653	Tb	Neoadjuvant treatment cohort
GS15	GS15PD8S	6.867e-05	Tp	Neoadjuvant treatment cohort
GS16	GS16PD1S	0.0018924	T0	Neoadjuvant treatment cohort
GS16	GS16PD5S	2.66e-05	Tb	Neoadjuvant treatment cohort
GS16	GS16PD7S	0	Tp	Neoadjuvant treatment cohort
GS17	GS17PD1S	0.025771	T0	Neoadjuvant treatment cohort
GS17	GS17PD5S	0.00012028	Tb	Neoadjuvant treatment cohort
GS17	GS17PD8S	0	Tp	Neoadjuvant treatment cohort
GS18	GS18PD1S	0.0007844	T0	Neoadjuvant treatment cohort
GS18	GS18PD5S	6.808e-05	Tb	Neoadjuvant treatment cohort
GS18	GS18PD8S	0	Tp	Neoadjuvant treatment cohort
GS19	GS19PD1S	0.00609164	T0	Neoadjuvant treatment cohort
GS19	GS19PD5S	0.00014472	Tb	Neoadjuvant treatment cohort
GS19	GS19PD8S	0	Tp	Neoadjuvant treatment cohort
GS21	GS21PD1S	0.00254584	T0	Neoadjuvant treatment cohort
GS21	GS21PD5S	0.0063404	Tb	Neoadjuvant treatment cohort
GS22	GS22PD1S	0.00173156	T0	Neoadjuvant treatment cohort
GS22	GS22PD5S	0	Tb	Neoadjuvant treatment cohort
GS22	GS22PD8S	0	Tp	Neoadjuvant treatment cohort
GS25	GS25PD1S	0.0249665	T0	Neoadjuvant treatment cohort
GS25	GS25PD5S	0.0104411	Tb	Neoadjuvant treatment cohort
GS26	GS26PD1S	0.199344	T0	Neoadjuvant treatment cohort
GS26	GS26PD5S	0	Tb	Neoadjuvant treatment cohort
GS26	GS26PD8S	6.63e-05	Tp	Neoadjuvant treatment cohort
GS28	GS28PD1S	0.0088312	T0	Neoadjuvant treatment cohort
GS28	GS28PD5S	0.00509205	Tb	Neoadjuvant treatment cohort
GS28	GS28PD8S	0.0002573	Tp	Neoadjuvant treatment cohort
GS29	GS29PD1S	0.00653606	T0	Neoadjuvant treatment cohort
GS29	GS29PD5S	0.00020794	Tb	Neoadjuvant treatment cohort
GS30	GS30PD1S	0.0223546	T0	Neoadjuvant treatment cohort
GS30	GS30PD5S	0	Tb	Neoadjuvant treatment cohort
GS30	GS30PD8S	0	Tp	Neoadjuvant treatment cohort
GS31	GS31PD1S	0.0443783	T0	Neoadjuvant treatment cohort
GS31	GS31PD5S	0.00020865	Tb	Neoadjuvant treatment cohort
GS31	GS31PD8S	0	Tp	Neoadjuvant treatment cohort
GS32	GS32PD1S	8.213e-05	T0	Neoadjuvant treatment cohort
GS32	GS32PD5S	0	Tb	Neoadjuvant treatment cohort
GS34	GS34PD1S	0.00061668	T0	Neoadjuvant treatment cohort
GS34	GS34PD5S	0.00013704	Tb	Neoadjuvant treatment cohort
GS34	GS34PD8S	0	Tp	Neoadjuvant treatment cohort
GS35	GS35PD1S	0.0024503	T0	Neoadjuvant treatment cohort
GS35	GS35PD5S	0.00118622	Tb	Neoadjuvant treatment cohort
GS35	GS35PD8S	0.0103691	Tp	Neoadjuvant treatment cohort
GS36	GS36PD1S	0.00219261	T0	Neoadjuvant treatment cohort
GS36	GS36PD5S	3.71e-05	Tb	Neoadjuvant treatment cohort
GS36	GS36PD8S	3.339e-05	Tp	Neoadjuvant treatment cohort
GS37	GS37PD1S	0.0100064	T0	Neoadjuvant treatment cohort
GS37	GS37PD5S	9.516e-05	Tb	Neoadjuvant treatment cohort
GS37	GS37PD8S	2.928e-05	Tp	Neoadjuvant treatment cohort
GS38	GS38PD1S	0.0091214	T0	Neoadjuvant treatment cohort
GS38	GS38PD5S	0.0004838	Tb	Neoadjuvant treatment cohort
GS38	GS38PD8S	0.0003127	Tp	Neoadjuvant treatment cohort
GS40	GS40PD1S	0.00246421	T0	Neoadjuvant treatment cohort
GS40	GS40PD5S	0.00010857	Tb	Neoadjuvant treatment cohort
GS40	GS40PD7S	0.00057246	Tp	Neoadjuvant treatment cohort
GS41	GS41PD1S	0.0040131	T0	Neoadjuvant treatment cohort
GS41	GS41PD5S	0	Tb	Neoadjuvant treatment cohort
GS41	GS41PD7S	0	Tp	Neoadjuvant treatment cohort
GS42	GS42PD1S	0.00535625	T0	Neoadjuvant treatment cohort
GS42	GS42PD5S	0.0001375	Tb	Neoadjuvant treatment cohort
GS42	GS42PD7S	0	Tp	Neoadjuvant treatment cohort
GS44	GS44PD1S	0.0001441	T0	Neoadjuvant treatment cohort
GS44	GS44PD5S	0	Tb	Neoadjuvant treatment cohort
GS44	GS44PD8S	0	Tp	Neoadjuvant treatment cohort
GS45	GS45PD1S	0.0550562	T0	Neoadjuvant treatment cohort
GS45	GS45PD5S	3.408e-05	Tb	Neoadjuvant treatment cohort
GS45	GS45PD8S	3.976e-05	Tp	Neoadjuvant treatment cohort
FL371	FL371PD3MR	0.0645707	Post-dRT	Definitive radiotherapy cohort
FL382	FL382PD3MRcombine1	0	Post-dRT	Definitive radiotherapy cohort
FL404	FL404PD2MRcombine1	0.00136165	Post-dRT	Definitive radiotherapy cohort
FL413	FL413PD3MR	0.00031008	Post-dRT	Definitive radiotherapy cohort
FL414	FL414PD4MR	0.00591264	Post-dRT	Definitive radiotherapy cohort
FL418	FL418PD3MR	0.003608	Post-dRT	Definitive radiotherapy cohort
FL422	FL422PD3MRcombine1	0	Post-dRT	Definitive radiotherapy cohort
FL424	FL424PD3MRcombine1	0.00035206	Post-dRT	Definitive radiotherapy cohort
FL449	FL449PD4MR4	0.0149887	Post-dRT	Definitive radiotherapy cohort
FL494	FL494PD3MRcombine1	0	Post-dRT	Definitive radiotherapy cohort
FL510	FL510PD4MRcombine1	0.00022119	Post-dRT	Definitive radiotherapy cohort
FL517	FL517PD3MRcombine1	0	Post-dRT	Definitive radiotherapy cohort
FL519	FL519PD3MRcombine1	0	Post-dRT	Definitive radiotherapy cohort
FL522	FL522PD3MR	0.00213272	Post-dRT	Definitive radiotherapy cohort
FL526	FL526PD4MR	0.00047145	Post-dRT	Definitive radiotherapy cohort
FL530	FL530PD3MRcombine1	0	Post-dRT	Definitive radiotherapy cohort
FL537	FL537PD2MRcombine1	0	Post-dRT	Definitive radiotherapy cohort
FL552	FL552PD3MRcombine1	0	Post-dRT	Definitive radiotherapy cohort
FL571	FL571PD3MRcombine1	0	Post-dRT	Definitive radiotherapy cohort
FL574	FL574PD3MRcombine1	0.0003269	Post-dRT	Definitive radiotherapy cohort
FL576	FL576PD3MRcombine1	0	Post-dRT	Definitive radiotherapy cohort
FL580	FL580PD3MRcombine1	0	Post-dRT	Definitive radiotherapy cohort
FL589	FL589PD4MRcombine2	0.024924	Post-dRT	Definitive radiotherapy cohort
FL599	FL599PD2MRcombine3	0.00803556	Post-dRT	Definitive radiotherapy cohort
FL606	FL606PD3MR5	0.00409932	Post-dRT	Definitive radiotherapy cohort
FL634	FL634PD3MRcombine1	0	Post-dRT	Definitive radiotherapy cohort
FL636	FL636PD3MRcombine1	0	Post-dRT	Definitive radiotherapy cohort
FL645	FL645PD4MR	0.0391009	Post-dRT	Definitive radiotherapy cohort
FL656	FL656PD4MRcombine1	0	Post-dRT	Definitive radiotherapy cohort
FL660	FL660PD2MRcombine1	0	Post-dRT	Definitive radiotherapy cohort
FL661	FL661PD3MR	0.0355586	Post-dRT	Definitive radiotherapy cohort
FL663	FL663PD3MRcombine1	0	Post-dRT	Definitive radiotherapy cohort
FL675	FL675PD3MRcombine1	0	Post-dRT	Definitive radiotherapy cohort
FL678	FL678PD4MRcombine1	0	Post-dRT	Definitive radiotherapy cohort
FL697	FL697PD2MRcombine1	0	Post-dRT	Definitive radiotherapy cohort
FL698	FL698PD3MRcombine1	0	Post-dRT	Definitive radiotherapy cohort
FL727	FL727PD3MRcombine1	0	Post-dRT	Definitive radiotherapy cohort
FL728	FL728PD2MRcombine1	0.00012993	Post-dRT	Definitive radiotherapy cohort
FL740	FL740PD3MRcombine1	0	Post-dRT	Definitive radiotherapy cohort
FL744	FL744PD3MR	0.00120785	Post-dRT	Definitive radiotherapy cohort
FL747	FL747PD3MR	0.00891229	Post-dRT	Definitive radiotherapy cohort
FL748	FL748PD3MRcombine1	5.886e-05	Post-dRT	Definitive radiotherapy cohort
FL759	FL759PD2MRcombine1	0.00057652	Post-dRT	Definitive radiotherapy cohort
FL766	FL766PD3MRcombine1	0	Post-dRT	Definitive radiotherapy cohort
FL770	FL770PD2MR	0.0003906	Post-dRT	Definitive radiotherapy cohort
FL771	FL771PD4MRcombine1	0	Post-dRT	Definitive radiotherapy cohort
FL777	FL777PD3MRcombine1	0.000169	Post-dRT	Definitive radiotherapy cohort
FL778	FL778PD3MR	0.00063	Post-dRT	Definitive radiotherapy cohort
FL779	FL779PD3MRcombine1	0	Post-dRT	Definitive radiotherapy cohort
FL780	FL780PD3MR	0.0366471	Post-dRT	Definitive radiotherapy cohort
FL788	FL788PD3MRcombine1	0.000114	Post-dRT	Definitive radiotherapy cohort

## Sheet: Supplementary Table S4
Supplementary Table S4. Clinicopathological characteristics of the definitive radiotherapy cohort.
		No. of Patients	Percentage (%)
Total		51	100
Age, years
	Range	40-83
	Mean	65
Gender
	Male	44	86
	Female	7	14
Tumor stage
	I	1	2
	II	4	8
	IIIA	5	10
	IIIB	9	18
	IVA	21	41
	IVB	11	22
Clinical T stage (AJCC 8th)
	1a	2	4
	1b	2	4
	2	6	12
	3	21	41
	4a	7	14
	4b	13	25
Clinical N stage (AJCC 8th)
	0	5	10
	1	8	16
	2	16	31
	3	22	43
Clinical M stage (AJCC 8th)
	0	40	78
	M1	11	22
Induction therapy*
	Yes	12	24
	No	39	76
Concurrent therapy&
	Yes	29	57
	No	22	43
Immunotherapy
	Yes	15	29
	No	36	71
Reccurence status
	Death/Progress	23	45
	Non-progress	28	55
* Induction therapy includes chemotherapy and chemoimmunotherapy
& Concurrent therapy includes chemotherapy, immunotherapy and chemoimmunotherapy
